# Supplementary material for: Molecular Characterization of Antibiotic Resistance Determinants in Klebsiella pneumoniae Isolates Recovered from Hospital Effluents in the Eastern Cape Province, South Africa
Source: Antibiotics (Basel). 2023 Jul 1;12(7):1139. doi: 10.3390/antibiotics12071139 (PMC10376002; doi:10.3390/antibiotics12071139)
Supplement: Supplementary file 1 [file antibiotics-12-01139-s001.zip]

Archive with 1 entries (1 files):
- antibiotics-2451359-supplementary.pdf
